# Supplementary material for: Extraction and Depolymerization of Lignin from Different Agricultural and Forestry Wastes to Obtain Building Blocks in a Circular Economy Framework
Source: Polymers (Basel). 2024 Jul 11;16(14):1981. doi: 10.3390/polym16141981 (PMC11280865; doi:10.3390/polym16141981)
Supplement: Supplementary file 1 [file polymers-16-01981-s001.zip]

Archive with 1 entries (1 files):
- polymers-3065476-supplementary.pdf
